# Supplementary material for: Parasitism Features of a Fig Wasp of Genus Apocrypta (Pteromalidae: Pteromalinae) Associated with a Host Belonging to Ficus Subgenus Ficus
Source: Insects. 2023 May 3;14(5):437. doi: 10.3390/insects14050437 (PMC10231072; doi:10.3390/insects14050437)
Supplement: Supplementary file 1 [file insects-14-00437-s001.zip]

Archive with 1 entries (1 files):
- insects-2343718-supplementary.pdf
